# Supplementary material for: Valorization of Invasive Plant Extracts against the Bispecies Biofilm Staphylococcus aureus–Candida albicans by a Bioguided Molecular Networking Screening
Source: Antibiotics (Basel). 2022 Nov 11;11(11):1595. doi: 10.3390/antibiotics11111595 (PMC9686625; doi:10.3390/antibiotics11111595)
Supplement: Supplementary file 1 [file antibiotics-11-01595-s001.zip]

Archive with 2 entries (2 files):
- Supplementary Materials_Figure S1_2_3_4.pdf
- Supplementary Materials_Table S1.xlsx
