# Supplementary material for: Valorization of Invasive Plant Extracts against the Bispecies Biofilm Staphylococcus aureus–Candida albicans by a Bioguided Molecular Networking Screening
Source: Antibiotics (Basel). 2022 Nov 11;11(11):1595. doi: 10.3390/antibiotics11111595 (PMC9686625; doi:10.3390/antibiotics11111595)
Supplement: Supplementary file 1 [file antibiotics-11-01595-s001.zip › Supplementary Materials_Table S1.xlsx]

## Sheet: Analysed ions BBMN
	Positive detection									Negative detection					Identification (based on positive detection)
Attributed name	Network	RT (min)	Correlation coefficient r	p-value (Bonferroni)	Adducts	m/z (+)-ESI-MS	m/z (+)-ESI-MS2 (Relative intensity)	Calculated chemical formula	Delta ppm	Correlation coefficient r	p-value (Bonferroni)	Adducts	m/z (−)-ESI-MS	m/z (−)-ESI-MS2 (Relative intensity)	Chemical class	Hypothetical structure (GNPS/MetFrag)	MQscore (GNPS)	Shared peaks (GNPS)	MZerror ppm (GNPS)	Mass difference (GNPS)	Shared peaks (MetFrag)	Hypothetical chemical formula	Molecular weight (g.mol-1)
LUg2	Cluster 1	16.95	0.92	0.000787027	[M+Na]+	401.2667	401.266 (100), 71.0393 (4.6), 97.0288 (3.6), 95.086 (3.2), 85.1019 (3.1), 57.0709 (2.9), 71.0464 (2.76)	C23H38O4Na	1.169						Acylglycerols	2-arachidonoylglycerol					37/59	C23H38O4	378.5
	Cluster 1	14.61	0.02	1	[M+NH4]+	532.3484	261.2217 (100), 81.0707 (60.3), 93.0707 (51.7), 95.0862 (49.3), 67.0552 (45.8), 69.8298 (45.6), 532.2595 (44.6), 121.1015 (43.6), 109.1017 (42.6), 107.0861 (37.9), 135.1171 (36.9), 243.2121 (34.6), 353.2702 (30.5), 149.1326 (28.3), 123.1169 (25.5), 145.1013 (23.2), 173.133 (22.3)	C27 H50O9N	0.735						Acylglycerols	9,12,15-octadecatrienoic acid, 3-(hexopyranosyloxy)-2-hydroxypropyl ester	0.7	13	0.6879	0.000366211		C27H46O9	514.6
	Cluster 1	14.08	0.72	1	[M+H]+	355.2837	95.0862 (100), 81.0707 (92.3), 263.2373 (91.5), 245.2258 (72.6), 109.1019 (64.1), 308.8995 (56), 337.2748 (54.7), 67.0552 (51.9), 123.1172 (50), 83.0862 (40.2), 313.1913 (37.8), 69.0707 (37.3), 121.1016 (33.9), 218.8692 (31.4), 97.1018 (30.8), 133.1015 (28.4), 70.9155 (28.2)	C21H39O4	-1.650						Acylglycerols	1-linoleoylglycerol	0.792	12	0.8589	0.000305		C21H38O4	354.5
	Cluster 1	12.63/13.07/13.33/14.53/14.64	0.16	1	[M+H]+	353.2687	261.2217 (100), 95.0862 (57), 81.0706 (55.3), 93.0705 (47.2), 67.0552 (46.2), 69.3016 (40.2), 121.1015 (38.7), 107.086 (37.9), 243.2109 (36.4), 79.055 (28.71), 149.1327 (28.4), 135.117 (27.1), 163.1484 (26.3), 109.1016 (23.7), 173.133 (20.5)	C21H37O4	0.181						Acylglycerols	monolinolenin	0.8468	11	0.8638	0.0003051		C21H36O4	352.5
LUg1, LUgB	Cluster 2	18.62	0.95	0.000109337	[M-H2O+H]+	439.3581	95.0862 (100), 137.1327 (89.4), 81.0707 (65.2), 123.1172 (49.8) , 109.1017 (48.4), 393.3520 (24.2), 439.3571 (22.13), 89.0604 (18.9), 69.0342 (16.5), 213. 1639 (15.2), 179.1797 (14.8), 239.1494 (14.3)	C30H47O2	2.373	0.922553	0.00172579	[M+HCOONa–H]-	523.341	455.3535 (100), 523.34.0 (59.2), 71.1004 (2.4), 259.9465 (2), 71.1081 (1.62), 71.0951 (1.3), 71.1048 (1.3), 522.9832 (1.1), 501.7212 (0.8), 485.8101 (0.8), 521.7758 (0.8), 96.3624 (0.7), 75.9538 (0.7)	Triterpenoids	betulinic acid	0.8754	17	2.36163	0.00103		C30H48O3	456.7
	Cluster 2	19.15	0.54	1	[M-H2O+H]+	425.3786	95.0862 (100), 137.1327 (81.2), 81.0707 (63.4), 425.3789 (58.9), 109.1016 (48), 123.1173 (33.4), 121.1016 (28.2), 135.1171 (27.3), 407.3687 (26.9), 107.0861 (24.4), 149.1327 (23.62), 133.1014 (20.8), 119.0859 (20.3)	C30H49O	1.898						Triterpenoids	betulin	0.7648	15	1.937	0.000823		C30H50O2	442.7
LUg7	Cluster 3	17.97	0.87	0.0231674	[M+H]+	649.411	177.0549 (100), 145.0286 (38.9), 195.0654 (24.3), 109.1018 (16.5), 177.1641 (14.5), 95.0862 (13.9), 107.0861 (12.1), 437.3417 (11.5), 203.1798 (10.1), 121.1014 (9.6), 69.4038 (9.4), 81.0708 (7.9), 187.1488 (7.7), 135.1172 (7.1), 149.1327 (7.1), 117.0339 (7.1), 147.1169 (6.7)	C40H57O7	0.184	0.601215	1	[M-H]-	647.396	647.3965 (100), 175.0392 (30.7), 160.0155 (16.3), 133.0283 (9.6), 632.3716 (5.6), 177.0181 (4.1), 71.0967 (3.7), 134.0359 (3.3), 71.1062 (3), 71.1095 (3), 71.1019 (2.5), 497.3299 (1.7)	Triterpenoids	pentacyclic triterpenoid esterified with cinnamic acid derivated					52/79	C40H56O7	648.9
	Cluster 3	16.98	0.832945	0.01148	[M+H]+	635.3947	163.0388 (100), 71.0608 (84.1), 437.3433 (63.4), 189.1639 (53.2), 203.18 (43), 95.086 (43), 215.1796 (42.8), 635.4113 (37.7), 71.0655 (36), 107.0857 (35.4), 71.0693 (35), 71.0724 (30.5), 119.0858 (30.4), 175.1483 (30.2), 181.0496 (28.2), 89.0606 (27.3), 201.1638 (26.7), 121.1014 (25), 177.1642 (24), 159.1171 (23)	C39H55O7							Triterpenoids	3-caffeoyloxy-2-hydroxyurs-12-en-28-oic acid					38/58	C39H54O7	634.8
	Cluster 3	17.75	0.72	1	[M+H]+	619.4001	147.0442 (100), 203.1797 (41.2), 437.3418 (39.4), 165.0549 (39.2), 69.2382 (32.2), 189.1638 (28.6), 201.1641 (24.1), 215.1796 (18), 119.086 (17.8), 177.164 (15.5), 107.0862 (15), 121.1016 (14.6), 95.0862 (13.6), 409.3469 (13.1), 175.1481 (12.1), 149.1323 (11.8), 147.1171 (11.7), 119.0495 (11.1), 135.1173 (10.9), 133.1015 (10.6)	C39H55O6							Triterpenoids	2-O-p-coumaroyl alphitolic acid					45/60	C39H54O6	618.8
	Cluster 3	12.84	0.24	1	[M-H2O+H]+	471.3474	201.164 (100), 107.0861 (69.3), 189.1638 (66.2), 95.0862 (59.8), 187.1485 (59.1), 159.1168 (58.5), 119.0858 (57), 133.1015 (50.9), 407.3311 (49.9), 203.1795 (47), 145.1014 (46.7), 121.1016 (46), 109.1017 (42), 175.1484 (39), 105.0703 (36.4), 147.1167 (35.5), 125.0963 (34.3), 93.0707 (32.6), 213.1642 (32.5), 453.338 (32.3)	C30H47O4	0.877						Triterpenoids	asiatic acid	0.7405	16	0.906437	0.000427246		C30H48O5	488.7
	Cluster 3	11.67/12.82	0.13	1	[M-H2O+H]+	487.3421	205.159 (100), 203.1793 (58.1), 187.1481 (45.8), 95.0863 (42.3), 119.0859 (39.4), 173.133 (38), 107.0861 (36.4), 201.1645 (31.7), 189.1638 (30.9), 147.1166 (29.8), 175.1481 (291), 133.1016 (28.8), 145.1018 (28.2), 407.3310 (27.5), 191.143 (26.4), 70.5369 (26), 177.1645 (25.2), 453.3354 (24.3), 109.1016 (23.4), 159.1171 (22.7)	C30H47O5	0.614						Triterpenoids	madecassic acid	0.7635	16	0.814	0.000396729		C30H48O6	504.7
	Cluster 3	13.95/15.37	0.8	0.31	[M-H2O+H]+	453.3365	453.3367 (100), 407.3309 (97.9), 189.164 (87.3), 201.164 (63.8), 133.1015 (60.6), 119.0859 (54), 187.1484 (47.6), 107.0861 (43.6), 203.1796 (43.4), 177.1639 (42.8), 217.159 (39.2), 121.1016 (37.1), 435.326 (36.5), 145.1015 (33.6), 159.1169 (39.9), 95.0861 (31.3), 147.1169 (30.2)	C30H45O3	0.393						Triterpenoids	enoxolone	0.6671	11	0.4039	0.000183105		C30H46O6	470.7
	Cluster 3	18.94	0.76	0.9359	[M+H]+	457.3677	411.3625 (100), 95.0862 (40.6), 163.1482 (31.3), 203.1799 (26.7), 457.3557 (23.1), 189.164 (21.9), 191.1795 (21.5), 107.086 (20.6), 135.1171 (20), 121.1015 (20), 109.1017 (19.4), 457.3085 (15.4), 81.0707 (15.3), 119.0858 (12.9), 149.133 (11.4), 177.1639 (11), 439.3586 (10.4), 231.2112 (10.2)	C30H49O3	0.171						Triterpenoids	ursolic acid	0.9049	17	0.133449	6.10352e-05		C30H48O3	456.7
	Cluster 3	18.89	0.81	0.2878	[M-H2O+H]+	439.3581	203.1797 (100), 191.1796 (87.9), 189.164 (43.7), 439.3574 (40.1), 95.0862 (37.2), 109.1016 (30.6), 121.1015 (29.5), 249.185 (28.6), 107.086 (26.7), 119.0859 (25.8), 135.117 (24.8), 205.1953 (23.6), 147.1169 (23.6), 133.1014 (22.4); 149.1326 (17.5)	C30H47O2	2.373						Triterpenoids	oleanolic acid	0.9045	13	2.36163	0.0010376		C30H48O3	456.7
	Cluster 3	15.51/16.14	0.81	0.2455	[M-H2O+H]+	455.3525	111.0809 (100), 189.1641 (80.2), 203.1798 (68), 95.0863 (64.8), 409.3471 (52.6), 201.1642 (50.5), 107.0861 (43.12), 119.0859 (43), 147.117 (41.7), 121.1016 (41.5), 437.3416 (41.4), 109.1017 (40.9), 133.1015 (40.3), 163.1483 (39.6), 149.1327 (38.3), 161.1326 (37.4), 69.1763 (36.6), 455.3532 (32), 175.1485 (30.7), 177.1639 (29.5)	C30H47O3	1.16						Triterpenoids	sumaresinolic acid	0.7021	11	1.20636	0.000549316		C30H48O4	472.7
	Cluster 3	11.68	0.14	1	[M+H]+	451.3209	451.321 (100), 405.3156 (69), 119.0859 (55.1), 187.1484 (44.8), 159.1169 (42.7), 107 (086 (41.3), 145.1013 (38.3), 95.0862 (34.2), 133.1014 (33.9), 121.1015 (33.9), 173.1327 (33.4), 201.1639 (33), 199.1484 (31.5), 189.1641 (30.9), 433.3105 (29.3), 175.1493 (27.53), 147.1168 (27.5), 105.0704 (24.8), 213.164 (24.4)	C30H43O3	0.506						Triterpenoids	dysolenticin B	0.7493	18	1.96094	0.00088501		C30H42O3	450.7
LUg6, LUgA	Cluster 4 /Cluster 6	15.72/15.44	0.89	0.00968159	[M-H2O+H]+	279.2319	95.0862 (100), 81.0707 (93.3), 67.0552 (80.8), 279.2322 (47.3), 109.1017 (27.2), 123.1172 (20.7), 69.7262 (18.3), 149.0236 (18.1), 137.1326 (13.5), 93.0705 (12.1), 173.133 (10.4), 107.0859 (10.4),	C18H31O2	0.513	0.896404	0.0123151	[M-H]-	295.228	295.228 (100), 277.2174 (20.7), 195.1384 (18.2), 113.0959 (2), 171.1017 (1.2), 59.0125 (0.1), 69.7983 (1), 179.1432 (1), 183.1018 (0.5), 57.0332 (0.4), 181.1222 (0.4), 177.1275 (0.4), 69.8026 (0.4), 251.2386 (0.3), 233.227 (0.3), 259.2064 (0.3), 97.0702 (0.2), 99.0803 (0.2), 293.2121 (0.2)	Fatty acids	9,10-epoxy-12-octadecenoic acid isomer	0.9036	9	3.6066	0.001007		C18H32O3	296.4
	Cluster 4	17.97/18.1/18.35/18.82	0.82	1	[M+H]+	279.2320	149.0235 (100), 81.0706 (74.8), 95.0862 (69.8), 67.0551 (59.7), 279.232 (35.1), 109.1016 (22.8), 123.1171 (14.1), 137.1326 (13.7), 93.0706 (8.4), 57.0709 (8)	C18H31O2	0.513						Fatty acids	linolenic acid isomers	0.823	11	0			C18H30O2	278.4
	Cluster 4	16.31	0.72	1	[M-H2O+H]+	277.2163	277.2164 (100), 93.0705 (45.6), 276.9957 (32.1), 107.086 (26.6), 79.055 (25.1), 81.0706 (22.5), 67.0551 (17.3), 69.0708 (16.7), 135.117 (15.7), 105.0704 (14.4), 95.0862 (14.4), 121.1015 (13.2), 161.1325 (13), 95.0498 (11.9), 133.1014 (11.7), 151.1118 (11.6), 149.1326 (11.6), 91.0549 (11.4)	C18H28O2	0.337						Fatty acids	9-hydroxy-10,12,15-octadecatrienoic acid	0.7985	11	1.1008	0.0003051		C18H30O3	294.4
	Cluster 4	16.14/16.33	0.68	1	[M+H]+	295.2270	277.2165 (100), 151.1119 (31.3), 81.0707 (30.2), 81.0343 (28.3), 95.0499 (26.9), 93.0706 (26.9), 69.0708 (25), 67.0552 (24.1), 107.086 (20.5), 79.055 (18.2), 95.0862 (16.3), 133.1014 (15.7), 105.0704 (14.7), 55.0552 (14), 161.1326 (12.8), 147.117 (12.3), 91.055 (11.8)	C18H31O3	0.775						Fatty acids	9-oxo-10,12-octadecadienoic acid	0.79	11	3.3078	0.000976		C18H30O3	294.4
LUg3	Cluster 5	16.89/17.1	0.92	0.000864813	[M+H]+	297.2426	183.1382 (100), 279.2321 (54.7), 71.0864 (48.2), 81.0707 (42), 95.0862 (41.3), 99.081 (34.7), 109.1017 (26.4), 67.0551 (26.2), 251.2372 (23), 69.0708 (20.8), 97.1018 (18.3), 147.1172 (16.7), 169.1589 (15), 261.2217 (14.8), 57.0709 (12.6), 93.0706 (12.2), 135.1169 (12.1), 121.1015 (12), 83.0863 (11.8), 107.086 (11.7)	C18H33O3	0.601						Fatty acids	12,13-epoxy-9-octadecenoic acid	0.7032	9	8.8296	0.002624		C18H32O3	296.4
	Cluster 5	16.95	0.79	0.422635	[M-H2O+H]+	297.2426	183.1383 (100), 279.2321 (61.0), 95.0862 (43.9), 81.0707 (41.5), 67.0552 (31.7), 109.1017 (31.7), 69.0708 (26.8), 97.1018 (26.8), 251.2374 (24.1), 125.0965 (22.7), 55.0553 (21.5), 261.2215 (20), 135.1170 (19.8), 107.0860 (18.5), 83.0863 (17.1), 189.1124 (14.9), 79.0551 (13.9), 169.1587 (13.7), 93.0705 (13.2)	C18H33O3	0.601						Fatty acids	9,10-dihydroxy-12-octadecenoic acid	0.7586	10	2.0533	0.000610352		C18H34O4	314.5
	Cluster 5	13.63	0.49	1	[M+H]+	297.2426	279.2321 (100), 81.0707 (68.2), 95.0862 (63.6), 67.0552 (50), 109.1016 (37.7), 97.1018 (34.5), 69.0708 (33.2), 261.2217 (26.8), 55.0552 (25.9), 107.0861 (25.9), 125.0964 (24.5), 93.0705 (22.7), 83.0863 (22.3), 135.1170 (21.4), 121.1016 (20.5), 123.1172 (20), 79.0550 (19.1), 297,2432 (15.9), 189.1123 (14.5), 137.1326 (12.3), 243.2115 (10.9)	C18H33O3	0.601						Fatty acids	9,10-epoxy-12-octadecenoic acid isomer	0.91631	11	2.0533	0.000610352		C18H32O3	296.4
LUg4	NA	15.77	0.9	0.00589652	[M+H]+	295.2269	277.2166 (100), 67.0552 (58.6), 81.0707 (46.4), 125.0964 (40), 107.086 (37.8), 97.1018 (33.4), 295.2258 (33.3), 109.1017 (31.7), 93.0706 (31.6), 55.0552 (29.6), 83.0863 (29), 79.055 (28.9), 189.1126 (27.5), 135.1166 (20.9), 121.1016 (19.8), 149.1327 (19.2), 71.0864 (18.6), 99.0811 (18.2), 69.0709 (17.9)	C18H31O3	0.775	0.705548	1	[M-H]-	293.212	293.2126 (100), 293.1795 (40), 96.9587 (28.5), 113.0959 (10.7), 185.1176 (5.1), 69.8125 (2.4), 195.1387 (2.2), 249.2228 (1.8), 125.0959 (1.8), 57.0332 (1.6), 197.1179 (1.6), 197.1179 (1.6), 167.1066 (1.4), 59.0124 (1.2), 149.0958 (1.1), 179.1065 (1), 139.1117 (0.9), 141.1274 (0.8), 99.0802 (0.7), 69.8084 (0.5)	Fatty acids	C18:3 monohydroxylated fatty acid						C18H30O3	294.4
LUg5	NA	18.78	0.89	0.00647007	[M+Na]+	419.277	207.0995 (100), 419.2766 (14.4), 335.2196 (7.5), 69.8257 (5.6), 247.1307 (1.5)	C23H40O5Na	0.965						Unknown	NA						C23H40O5	396.6
